# Supplementary material for: Overview of Bovine Mastitis: Application of Metabolomics in Screening Its Predictive and Diagnostic Biomarkers
Source: Animals (Basel). 2024 Aug 4;14(15):2264. doi: 10.3390/ani14152264 (PMC11311089; doi:10.3390/ani14152264)
Supplement: Supplementary file 1 [file animals-14-02264-s001.zip]

Archive with 2 entries (2 files):
- supplemental table S1.csv
- supplementary table S2.csv
