# Supplementary material for: Overview of Bovine Mastitis: Application of Metabolomics in Screening Its Predictive and Diagnostic Biomarkers
Source: Animals (Basel). 2024 Aug 4;14(15):2264. doi: 10.3390/ani14152264 (PMC11311089; doi:10.3390/ani14152264)
Supplement: Supplementary file 1 [file animals-14-02264-s001.zip › supplemental table S1.csv]

	Total	Expected	Hits	Raw p	-log10(p)	Holm adjust	FDR	Impact
Citrate cycle (TCA cycle)	20	0.6401	6	2.1725e-05	4.663	0.001738	0.0015767	0.32216
Glyoxylate and dicarboxylate metabolism	32	1.0242	7	4.0652e-05	4.3909	0.0032115	0.0015767	0.16138
Valine, leucine and isoleucine biosynthesis	8	0.25604	4	5.9126e-05	4.2282	0.0046118	0.0015767	0
Phenylalanine, tyrosine and tryptophan biosynthesis	4	0.12802	3	0.00012067	3.9184	0.0092917	0.0024134	1
Butanoate metabolism	15	0.48008	4	0.00097619	3.0105	0.07419	0.015619	0
Alanine, aspartate and glutamate metabolism	28	0.89615	5	0.0015399	2.8125	0.11549	0.020531	0.04808
Glycine, serine and threonine metabolism	34	1.0882	5	0.0037707	2.4236	0.27903	0.043094	0.30929
Pyruvate metabolism	23	0.73612	4	0.0052399	2.2807	0.38251	0.052399	0.29918
Glycerolipid metabolism	16	0.51208	3	0.012869	1.8905	0.92657	0.11439	0.28037
Ubiquinone and other terpenoid-quinone biosynthesis	18	0.57609	3	0.017927	1.7465	1	0.14342	0.07692
Arginine and proline metabolism	36	1.1522	4	0.025674	1.5905	1	0.17116	0.16628
Glycerophospholipid metabolism	36	1.1522	4	0.025674	1.5905	1	0.17116	0.17912
Phenylalanine metabolism	10	0.32005	2	0.038335	1.4164	1	0.23591	0.35714
Tyrosine metabolism	42	1.3442	4	0.042405	1.3726	1	0.24231	0.28715
Glycolysis / Gluconeogenesis	26	0.83214	3	0.047765	1.3209	1	0.25475	0.12616
Galactose metabolism	27	0.86414	3	0.052555	1.2794	1	0.25586	0.14531
Primary bile acid biosynthesis	46	1.4722	4	0.056328	1.2493	1	0.25586	0.06809
Lipoic acid metabolism	28	0.89615	3	0.057569	1.2398	1	0.25586	0.0017
Neomycin, kanamycin and gentamicin biosynthesis	2	0.06401	1	0.063006	1.2006	1	0.26529	0
Arginine biosynthesis	14	0.44807	2	0.071485	1.1458	1	0.28594	0.07614
Starch and sucrose metabolism	18	0.57609	2	0.11091	0.95501	1	0.42253	0.49376
Valine, leucine and isoleucine degradation	40	1.2802	3	0.13334	0.87503	1	0.48488	0
Thiamine metabolism	7	0.22404	1	0.204	0.69037	1	0.70956	0
Taurine and hypotaurine metabolism	8	0.25604	1	0.22959	0.63904	1	0.76531	0
One carbon pool by folate	9	0.28805	1	0.25438	0.59452	1	0.81401	0
Sphingolipid metabolism	32	1.0242	2	0.2732	0.56352	1	0.84062	0.22139
Purine metabolism	71	2.2724	3	0.39931	0.39869	1	1	0.09211
Histidine metabolism	16	0.51208	1	0.4073	0.39009	1	1	0.22131
Retinol metabolism	17	0.54409	1	0.42647	0.37011	1	1	0
Selenocompound metabolism	20	0.6401	1	0.48041	0.31839	1	1	0
Ether lipid metabolism	20	0.6401	1	0.48041	0.31839	1	1	0
Pantothenate and CoA biosynthesis	20	0.6401	1	0.48041	0.31839	1	1	0
beta-Alanine metabolism	21	0.67211	1	0.49726	0.30342	1	1	0
Propanoate metabolism	22	0.70411	1	0.51357	0.2894	1	1	0
Glutathione metabolism	28	0.89615	1	0.60111	0.22105	1	1	0.08873
Lysine degradation	30	0.96016	1	0.6267	0.20294	1	1	0
Porphyrin metabolism	31	0.99216	1	0.63889	0.19458	1	1	0
Cysteine and methionine metabolism	33	1.0562	1	0.6621	0.17907	1	1	0
Pyrimidine metabolism	38	1.2162	1	0.71393	0.14634	1	1	0.05996
Steroid hormone biosynthesis	78	2.4964	2	0.72489	0.13973	1	1	0.05347
Amino sugar and nucleotide sugar metabolism	42	1.3442	1	0.74971	0.12511	1	1	0.08379
