# Supplementary material for: Overview of Bovine Mastitis: Application of Metabolomics in Screening Its Predictive and Diagnostic Biomarkers
Source: Animals (Basel). 2024 Aug 4;14(15):2264. doi: 10.3390/ani14152264 (PMC11311089; doi:10.3390/ani14152264)
Supplement: Supplementary file 1 [file animals-14-02264-s001.zip › supplementary table S2.csv]

	Total	Expected	Hits	Raw p	-log10(p)	Holm adjust	FDR	Impact
Glyoxylate and dicarboxylate metabolism	32	0.81515	6	0.00010249	3.9893	0.0081994	0.0081994	0.1799
Alanine, aspartate and glutamate metabolism	28	0.71326	5	0.00052802	3.2774	0.041713	0.020916	0.22356
Valine, leucine and isoleucine biosynthesis	8	0.20379	3	0.00078434	3.1055	0.061178	0.020916	0
Glycine, serine and threonine metabolism	34	0.8661	5	0.001336	2.8742	0.10287	0.026721	0.53603
Pyruvate metabolism	23	0.58589	4	0.002249	2.648	0.17093	0.035985	0.27088
Valine, leucine and isoleucine degradation	40	1.0189	5	0.0028237	2.5492	0.21177	0.036747	0.02119
Glycolysis / Gluconeogenesis	26	0.66231	4	0.0035931	2.4445	0.26589	0.036747	0.12616
Phenylalanine, tyrosine and tryptophan biosynthesis	4	0.10189	2	0.0036747	2.4348	0.26825	0.036747	1
Arginine biosynthesis	14	0.35663	3	0.0045836	2.3388	0.33002	0.040743	0.28934
Histidine metabolism	16	0.40758	3	0.0068067	2.1671	0.48328	0.054454	0.40983
Phenylalanine metabolism	10	0.25474	2	0.025015	1.6018	1	0.18193	0.35714
Lysine degradation	30	0.76421	3	0.038591	1.4135	1	0.25727	0
Neomycin, kanamycin and gentamicin biosynthesis	2	0.050947	1	0.050314	1.2983	1	0.30789	0
Butanoate metabolism	15	0.3821	2	0.053881	1.2686	1	0.30789	0.11111
Arginine and proline metabolism	36	0.91705	3	0.061134	1.2137	1	0.32605	0.18139
Tyrosine metabolism	42	1.0699	3	0.088598	1.0526	1	0.40029	0.13972
Pantothenate and CoA biosynthesis	20	0.50947	2	0.090066	1.0454	1	0.40029	0
Citrate cycle (TCA cycle)	20	0.50947	2	0.090066	1.0454	1	0.40029	0.13672
beta-Alanine metabolism	21	0.53494	2	0.097988	1.0088	1	0.41258	0
Galactose metabolism	27	0.68779	2	0.14908	0.82658	1	0.57479	0.14531
Lipoic acid metabolism	28	0.71326	2	0.15807	0.80116	1	0.57479	0.0017
Glutathione metabolism	28	0.71326	2	0.15807	0.80116	1	0.57479	0.08873
Cysteine and methionine metabolism	33	0.84063	2	0.20435	0.68963	1	0.71077	0.02184
Biotin metabolism	10	0.25474	1	0.22803	0.64201	1	0.7451	0
Glycerophospholipid metabolism	36	0.91705	2	0.23284	0.63293	1	0.7451	0.03519
Purine metabolism	71	1.8086	3	0.26954	0.56938	1	0.82936	0.02164
D-Amino acid metabolism	14	0.35663	1	0.30428	0.51672	1	0.90158	0
Ubiquinone and other terpenoid-quinone biosynthesis	18	0.45852	1	0.37318	0.42808	1	1	0
Starch and sucrose metabolism	18	0.45852	1	0.37318	0.42808	1	1	0.4207
Selenocompound metabolism	20	0.50947	1	0.40509	0.39245	1	1	0
Propanoate metabolism	22	0.56042	1	0.43541	0.3611	1	1	0
Porphyrin metabolism	31	0.78968	1	0.55423	0.25631	1	1	0
Sphingolipid metabolism	32	0.81515	1	0.56582	0.24732	1	1	0
Tryptophan metabolism	41	1.0444	1	0.65775	0.18194	1	1	0.09417
Arachidonic acid metabolism	44	1.1208	1	0.68394	0.16498	1	1	0
Primary bile acid biosynthesis	46	1.1718	1	0.70031	0.15471	1	1	0.02239
Fatty acid biosynthesis	47	1.1973	1	0.70818	0.14986	1	1	0
